# Supplementary material for: MiR-29b-3p Inhibits Migration and Invasion of Papillary Thyroid Carcinoma by Downregulating COL1A1 and COL5A1
Source: Front Oncol. 2022 Apr 22;12:837581. doi: 10.3389/fonc.2022.837581 (PMC9075584; doi:10.3389/fonc.2022.837581)
Supplement: Supplementary file 1 [file Table1.xls]

## Sheet: Clinic data
No	Age	Sex	0S	Event	T	N	M	stage	New_Event	New_Event_Time	Cancer_Status		expression of miR-29b-3p	expression of COL1A1	exprssion of COL5A1	Group-Year	Group-sex	Group-T	Group-N	Group-stage
T21	18	FEMALE	1466	Alive	T1	N0	M0	1	0	1466	TUMOR FREE		2.38339	1.83925	2.66583	1	2	1	1	1
T14	72	FEMALE	1528	Alive	T1	N0	M0	1	0	1528	TUMOR FREE		5.6512	1.58625	3.00583	1	2	1	1	1
T8	43	FEMALE	1105	Alive	T1a	N0	M0	1	0	1105	TUMOR FREE		0.551418	0.485557	4.21095	1	2	1	1	1
T40	56	FEMALE	953	Alive	T1a	N0	M0	1	0	953	TUMOR FREE		4.29776	1.30228	0.577661	1	2	1	1	1
T4	28	FEMALE	1484	Alive	T1b	N0	M0	1	0	1484	TUMOR FREE		4.22032	1.38365	2.61849	1	2	1	1	1
T16	35	FEMALE	1123	Alive	T1b	N0	M0	1	0	1123	TUMOR FREE		4.09763	0.367503	0.411693	1	2	1	1	1
T10	51	FEMALE	986	Alive	T1b	N0	M0	1	0	986	TUMOR FREE		3.8995	0.454325	4.50379	1	2	1	1	1
T5	22	FEMALE	3243	Alive	T2	N0	M0	1	0	3243	TUMOR FREE		3.86898	3.6589	1.2085	1	2	1	1	1
T43	31	FEMALE	1973	Alive	T2	N0	M0	1	1	6	TUMOR FREE		3.83132	0.248544	1.28597	1	2	1	1	1
T47	38	FEMALE	3941	Alive	T2	N0	M0	1	0	3941	TUMOR FREE		1.5467	2.0557	3.08482	1	2	1	1	1
T39	63	FEMALE	455	Alive	T2	N0	M0	1	0	455	TUMOR FREE		3.71828	1.07618	4.92232	1	2	1	1	1
T38	67	FEMALE	574	Alive	T2	N0	M0	1	0	574	TUMOR FREE		3.55513	0.30149	1.50066	1	2	1	1	1
T17	68	FEMALE	840	Alive	T2	N0	M0	1	0	840	TUMOR FREE		6.06621	0.111787	0.235059	1	2	1	1	1
T7	36	MALE	331	Alive	T2	N0	M0	1	0	331	TUMOR FREE		0.62141	2.82338	3.73447	1	2	1	1	1
T22	45	MALE	865	Alive	T3	N0	M0	1	1		WITH TUMOR		3.37346	0.334933	1.68478	1	2	1	1	1
T36	28	FEMALE	477	Alive	T2	N1	M0	1	0	477	TUMOR FREE		3.0108	0.301346	1.99447	1	2	1	1	1
T3	37	FEMALE	378	Alive	T2	N1	M0	1	0	378	TUMOR FREE		2.8138	1.43959	5.15255	1	2	1	1	1
T6	39	FEMALE	755	Alive	T1b	N1a	M0	1	0	755	TUMOR FREE		2.79999	1.462	2.34233	2	2	1	1	1
T35	52	FEMALE	524	Alive	T3	N1a	M0	1	0	524	Not Available		2.73309	1.47999	2.5083	2	2	1	1	1
T31	20	FEMALE	1462	Alive	T2	N1b	M0	1	0	1462	TUMOR FREE		2.70832	1.5108	0.58051	2	2	1	1	1
T28	28	MALE	127	Alive	TX	N1b	M0	1	0	127	TUMOR FREE		2.67521	0.140974	2.5649	2	2	1	1	1
T26	70	FEMALE	963	Dead	T2	NX	M0	1	0	963	Unknown		2.58297	1.65956	0.811608	2	2	1	1	1
T45	58	FEMALE	434	Alive	T3	N0	M0	2	1	434	WITH TUMOR		2.52352	1.83591	2.65331	2	2	1	2	2
T18	62	FEMALE	4134	Alive	T3	N0	M0	2	0	4134	TUMOR FREE		3.49086	1.27743	1.56933	2	2	1	2	2
T29	63	FEMALE	509	Alive	T3	N0	M0	2	0	509	TUMOR FREE		2.38185	2.25553	2.70887	2	2	1	2	2
T13	70	FEMALE	1181	Alive	T3	N0	M0	2	0	1181	TUMOR FREE		2.36781	1.89896	0.53542	2	2	2	2	2
T46	76	FEMALE	584	Alive	T3	N0	M0	2	0	584	TUMOR FREE		3.42458	3.40808	1.65972	2	2	2	2	2
T2	77	MALE	577	Alive	T3	N0	M0	2	1	127	WITH TUMOR		2.22591	1.95231	2.94561	2	2	2	2	2
T37	78	MALE	243	Dead	T3	N0	M0	2	1		WITH TUMOR		2.03049	3.45298	3.77027	2	2	2	2	2
T19	40	FEMALE	3076	Alive	T1	N1	M1	2	1		TUMOR FREE		0.339749	3.63633	1.20435	2	2	2	2	2
T48	83	MALE	751	Alive	T1	N1	M0	2	0	751	TUMOR FREE		1.35656	2.13976	3.10298	2	2	2	2	2
T34	55	FEMALE	988	Alive	T2	N1	M0	2	1	903	WITH TUMOR		1.22886	1.28967	2.23426	2	2	2	2	2
T9	61	FEMALE	564	Alive	T2	N1	M0	2	0	564	TUMOR FREE		0.699657	1.14394	3.37251	2	2	2	2	2
T25	74	MALE	1251	Alive	T2	N1	M0	2	0	1251	TUMOR FREE		0.665267	2.60558	3.43894	2	1	2	2	2
T1	65	FEMALE	1092	Alive	T1b	N1a	M0	2	0	1092	TUMOR FREE		0.663679	4.21934	3.45198	2	1	2	2	2
T23	55	FEMALE	1856	Alive	T3	N1a	M0	2	0	1856	TUMOR FREE		0.653574	2.69041	3.55975	2	1	2	2	2
T15	58	FEMALE	1293	Alive	T3	N1a	M0	2	1		WITH TUMOR		0.637385	2.73894	4.69347	2	1	2	2	2
T42	60	FEMALE	1294	Alive	T3	N1a	M0	2	0	1294	TUMOR FREE		0.607501	1.88969	2.56305	2	1	2	2	2
T24	61	FEMALE	1224	Alive	T3	N1a	M0	2	1	385	TUMOR FREE		0.592495	3.08724	3.32972	2	1	2	2	2
T27	58	MALE	448	Alive	T3	N1a	M0	2	0	448	TUMOR FREE		3.78599	0.979816	1.36876	2	1	2	2	2
T41	65	MALE	1060	Alive	T3	N1a	M0	2	0	1060	TUMOR FREE		0.523367	3.3524	0.941132	2	1	2	2	2
T20	70	MALE	1506	Alive	T3	N1a	M0	2	0	1506	Unknown		0.405035	1.94178	3.73223	2	1	2	2	2
T33	63	MALE	957	Alive	T3	N1b	M0	2	1	641	TUMOR FREE		0.399699	1.9665	4.9194	2	1	2	2	2
T44	66	MALE	122	Alive	T3	N1b	M0	2	0	122	TUMOR FREE		2.30469	2.98157	2.7957	2	1	2	2	2
T30	71	MALE	764	Alive	T3	N1b	M0	2	1	267	WITH TUMOR		0.198576	2.32391	5.06241	2	1	2	2	2
T12	88	MALE	726	Dead	T3	N1b	M0	2	0	726	Unknown		0.187805	2.63448	3.77256	2	1	2	2	2
T11	60	MALE	1096	Alive	T4a	N1	M0	3	0	1096	Unknown		4.70284	3.33919	2.75715	2	1	2	2	2
T32	74	FEMALE	129	Alive	T4a	N1b	M0	3	0	129	TUMOR FREE		4.66791	0.722234	1.42318	2	1	2	2	2
