# Supplementary material for: MiR-29b-3p Inhibits Migration and Invasion of Papillary Thyroid Carcinoma by Downregulating COL1A1 and COL5A1
Source: Front Oncol. 2022 Apr 22;12:837581. doi: 10.3389/fonc.2022.837581 (PMC9075584; doi:10.3389/fonc.2022.837581)
Supplement: Supplementary file 2 [file Table2.xls]

## Sheet: Annotation 
NM	Control mimic
29M	miR-29b-3p mimic
NI	Control inhibitor
29I	miR-29b-3p inhibitor

## Sheet: K1-1
T/Z	NM					29M					NI					29I
6H	0.651308	0.6912	0.566402	0.666459	0.624631	0.528891	0.563742	0.646147	0.591168	0.570051	0.657648	0.571884	0.567754	0.643824	0.65889	0.60865	0.554677	0.650695	0.552972	0.633006
24H	0.843584	0.930946	0.756616	0.820627	0.848227	0.701169	0.809948	0.690893	0.673061	0.72493	1.00524	0.837086	0.859992	0.872729	0.924956	0.976661	1.04102	0.846064	0.984318	0.951934
48H	1.66747	1.46272	1.47183	1.70447	1.49351	1.23787	1.21117	1.30153	1.39769	1.15173	1.73412	1.6422	1.92542	1.74376	1.95449	2.17582	2.21505	1.86018	2.22524	2.02371
72H	2.28101	2.44512	2.64646	2.76344	2.46397	1.74957	1.66547	1.95682	1.69924	1.9289	2.57123	3.04153	3.02637	2.67074	2.79013	3.33079	3.12598	3.73306	3.71953	3.49064
96H	2.98923	2.87686	2.79023	3.29556	2.74813	2.20854	2.17626	1.955	2.38695	2.07325	3.54816	3.03773	2.98571	3.20996	3.41844	3.97055	4.35659	3.65455	4.39228	4.02604
average	0.64					0.58					0.62					0.6
6H	1.01767	1.08	0.885003	1.04134	0.975986	0.911881	0.971969	1.11405	1.01926	0.982847	1.06072	0.922393	0.915733	1.03843	1.06273	1.01442	0.924462	1.08449	0.92162	1.05501
24H	1.3181	1.4546	1.18221	1.28223	1.32535	1.20891	1.39646	1.1912	1.16045	1.24988	1.62135	1.35014	1.38708	1.40763	1.49186	1.62777	1.73504	1.41011	1.64053	1.58656
48h	2.60543	2.28551	2.29973	2.66323	2.33361	2.13426	2.08822	2.24402	2.40982	1.98575	2.79697	2.64872	3.10551	2.81252	3.15241	3.62637	3.69174	3.10031	3.70873	3.37285
72h	3.56407	3.82051	4.13509	4.31788	3.84995	3.01651	2.87149	3.37382	2.92973	3.32569	4.14714	4.9057	4.88123	4.30765	4.50021	5.55131	5.20997	6.22176	6.19922	5.81773
96h	4.67067	4.49509	4.35973	5.14931	4.29395	3.80782	3.75218	3.37068	4.11544	3.57457	5.72284	4.89956	4.81567	5.17736	5.51361	6.61758	7.26098	6.09091	7.32047	6.71007

## Sheet: K1-2
T/Z	NM					29M					NI					29I
6H	0.686374	0.627544	0.637383	0.680473	0.568225	0.592578	0.527053	0.547761	0.636782	0.595824	0.567854	0.690719	0.632653	0.595055	0.613718	0.560726	0.659713	0.635674	0.567208	0.576679
24H	0.907099	0.792715	0.789176	0.801292	0.909717	0.638648	0.75238	0.691436	0.762745	0.754791	0.934188	1.0176	0.997699	1.14288	1.00763	1.016	0.943422	0.929963	0.865522	1.0451
48H	1.6659	1.7945	1.51876	1.81426	1.60658	1.18763	1.17545	1.34036	1.09264	1.20392	1.77761	2.00496	1.74579	1.64013	1.83151	2.83073	2.96752	2.53762	2.67993	2.4842
72H	2.38263	2.60436	2.61038	2.27081	2.73182	2.03108	1.79105	1.95635	1.84406	1.67746	3.25012	2.76746	2.77996	2.87948	2.72298	3.50271	3.52277	3.86979	3.17752	3.32722
96H	2.91242	2.81342	2.92925	2.98434	2.46057	2.21559	1.84022	1.99682	2.16751	1.97987	3.03963	2.94406	3.43169	3.49816	3.28647	4.27536	4.90236	4.38143	4.00511	4.33574
average	0.64					0.58					0.62					0.6
6H	1.07246	0.980537	0.995912	1.06324	0.887852	1.02169	0.908713	0.944416	1.0979	1.02728	0.915893	1.11406	1.02041	0.959767	0.989868	0.934543	1.09952	1.05946	0.945346	0.961132
24H	1.41734	1.23862	1.23309	1.25202	1.42143	1.10112	1.29721	1.19213	1.31508	1.30136	1.50675	1.6413	1.60919	1.84336	1.62521	1.69333	1.57237	1.54994	1.44254	1.74183
48h	2.60297	2.8039	2.37307	2.83478	2.51029	2.04765	2.02663	2.31097	1.88386	2.07572	2.86711	3.23381	2.81579	2.64538	2.95404	4.71788	4.94587	4.22937	4.46654	4.14033
72h	3.72286	4.06932	4.07872	3.54814	4.26847	3.50186	3.08801	3.37301	3.17942	2.89217	5.24213	4.46364	4.48381	4.64433	4.3919	5.83785	5.87128	6.44965	5.29586	5.54536
96h	4.55065	4.39597	4.57695	4.66304	3.84464	3.81998	3.1728	3.44278	3.73708	3.41357	4.90263	4.74848	5.53498	5.64219	5.30075	7.12559	8.17061	7.30239	6.67518	7.22623

## Sheet: K1-3
T/Z	NM					29M					NI					29I
6H	0.664653	0.680707	0.676636	0.601116	0.576888	0.631698	0.614061	0.565962	0.523239	0.56504	0.670451	0.612521	0.558197	0.660593	0.598239	0.601065	0.634671	0.538841	0.649679	0.575744
24H	0.860234	0.720612	0.764517	0.736689	0.817948	0.787276	0.716038	0.729969	0.72915	0.637567	1.04993	0.872782	1.01348	0.945078	0.918731	1.00547	0.912045	1.04226	0.975627	0.864597
48H	1.68701	1.66877	1.74676	1.4812	1.81626	1.15901	1.34302	1.12593	1.23068	1.14136	1.78587	1.81978	1.93396	1.58235	1.87805	2.74	2.95035	2.67249	2.39191	2.74526
72H	2.62234	2.76329	2.41969	2.27223	2.52245	1.76966	2.05031	1.76024	1.75372	1.96608	2.76856	2.80753	2.50198	2.48044	2.94149	3.38504	3.10182	3.53224	3.57691	3.80398
96H	2.88784	2.6073	2.98996	2.82433	2.49056	2.53125	2.30496	2.14515	2.1007	2.31793	3.08596	2.64052	3.11707	2.71644	2.84002	4.41455	4.18631	4.04935	4.3914	3.6584
average	0.64					0.58					0.62					0.6
6H	1.03852	1.0636	1.05724	0.939244	0.901387	1.08913	1.05873	0.975797	0.902135	0.974207	1.08137	0.987937	0.900317	1.06547	0.964902	1.00178	1.05778	0.898068	1.0828	0.959573
24H	1.34412	1.12596	1.19456	1.15108	1.27804	1.35737	1.23455	1.25857	1.25715	1.09925	1.69343	1.40771	1.63465	1.52432	1.48182	1.67578	1.52007	1.7371	1.62605	1.441
48h	2.63595	2.60745	2.72932	2.31438	2.83791	1.9983	2.31554	1.94125	2.12187	1.96787	2.88043	2.93513	3.11929	2.55217	3.02911	4.56666	4.91724	4.45415	3.98651	4.57543
72h	4.09741	4.31764	3.78077	3.55036	3.94133	3.05113	3.53501	3.03489	3.02365	3.38979	4.46542	4.52827	4.03546	4.0007	4.74434	5.64174	5.16971	5.88706	5.96152	6.33997
96h	4.51226	4.07391	4.67182	4.41301	3.8915	4.36423	3.97407	3.69854	3.6219	3.99642	4.97735	4.2589	5.02752	4.38136	4.58067	7.35758	6.97718	6.74892	7.31899	6.09733

## Sheet: BCPAP-1
T/Z	NM					29M					NI					29I
6H	0.624632	0.708222	0.766426	0.681279	0.719442	0.684342	0.685291	0.693208	0.726117	0.811042	0.608471	0.717186	0.736389	0.655681	0.682273	0.657724	0.789576	0.771456	0.709385	0.77186
24H	0.839379	0.864968	0.98784	0.976933	0.880881	0.850468	0.77753	0.776517	0.875728	0.919757	1.08784	1.16583	1.02271	1.00826	0.965359	1.05961	1.16964	1.07893	1.04913	1.24269
48H	1.27602	1.04366	1.18254	1.23614	1.21164	1.04687	1.17893	0.968534	1.03894	1.01672	1.52615	1.6487	1.66033	1.47153	1.39329	1.89324	2.14009	1.75057	2.00742	2.00868
72H	2.40653	2.15307	2.00455	2.24184	2.04401	1.64708	1.57527	1.5683	1.46765	1.79171	2.29208	2.4984	2.70456	2.25341	2.50155	2.79271	3.37248	3.25775	3.28877	3.03829
96H	2.90434	3.10485	2.56543	2.70469	2.72068	2.04282	1.96034	1.9642	2.23932	2.29333	2.8301	3.41274	3.03318	3.33786	3.13612	4.22265	4.0426	3.62121	4.43472	3.97882
average	0.7					0.72					0.68					0.74
6H	0.892331	1.01175	1.09489	0.973255	1.02777	0.950475	0.951793	0.962789	1.0085	1.12645	0.89481	1.05469	1.08293	0.964237	1.00334	0.888816	1.06699	1.04251	0.958628	1.04305
24H	1.19911	1.23567	1.4112	1.39562	1.2584	1.18121	1.0799	1.0785	1.21629	1.27744	1.59977	1.71446	1.50399	1.48273	1.41965	1.4319	1.5806	1.45801	1.41774	1.67932
48h	1.82289	1.49094	1.68934	1.76592	1.73092	1.45399	1.63741	1.34519	1.44298	1.41211	2.24434	2.42457	2.44167	2.16401	2.04895	2.55843	2.89201	2.36563	2.71273	2.71444
72h	3.4379	3.07582	2.86364	3.20262	2.92002	2.28761	2.18787	2.1782	2.0384	2.48848	3.3707	3.67412	3.9773	3.31384	3.67875	3.77393	4.5574	4.40237	4.44428	4.1058
96h	4.14906	4.43551	3.6649	3.86385	3.88669	2.83725	2.72269	2.72806	3.11016	3.18517	4.16192	5.01874	4.46055	4.90862	4.61193	5.70628	5.46298	4.89353	5.99287	5.37678

## Sheet: BCPAP-2
T/Z	NM					29M					NI					29I
6H	0.698353	0.623093	0.683033	0.755557	0.739964	0.745495	0.655121	0.786439	0.737137	0.675808	0.660798	0.611823	0.666711	0.733087	0.72758	0.740862	0.783169	0.658061	0.721058	0.796849
24H	0.812159	0.933859	0.993948	0.8809	0.929134	0.749925	0.870707	0.855665	0.913925	0.809779	0.959335	1.12772	1.1324	0.992494	1.03805	1.10779	0.997327	1.22695	1.11336	1.15457
48H	1.34267	1.14787	1.11439	1.1671	1.17797	1.03694	0.925217	1.1353	1.06912	1.08342	1.52902	1.42847	1.65955	1.4278	1.65516	2.20163	1.82273	1.95597	1.94913	1.87054
72H	2.46207	2.15641	2.60967	2.41504	2.25682	1.87769	1.63608	1.58535	1.83733	1.81355	2.25829	2.59019	2.44315	2.28524	2.67313	2.8898	3.32784	3.13362	3.44023	2.95851
96H	2.98881	3.00963	2.50832	2.70274	2.7905	2.21548	2.27441	2.01024	1.88556	2.11431	3.31616	2.7707	3.29843	3.29394	3.07077	3.38819	4.13599	3.79152	4.00877	3.92553
average	0.7					0.72					0.68					0.74
6H	0.997648	0.890133	0.975762	1.07937	1.05709	1.03541	0.90989	1.09228	1.0238	0.938623	0.971761	0.89974	0.980458	1.07807	1.06997	1.00116	1.05834	0.889272	0.974403	1.07682
24H	1.16023	1.33408	1.41993	1.25843	1.32733	1.04156	1.20931	1.18842	1.26934	1.12469	1.41079	1.65841	1.6653	1.45955	1.52655	1.49702	1.34774	1.65804	1.50454	1.56024
48h	1.9181	1.63981	1.59199	1.66729	1.68281	1.4402	1.28502	1.57681	1.48489	1.50475	2.24856	2.10069	2.44052	2.09971	2.43405	2.97518	2.46315	2.64321	2.63396	2.52775
72h	3.51724	3.08058	3.72809	3.45006	3.22403	2.6079	2.27233	2.20188	2.55185	2.51882	3.32101	3.80911	3.59287	3.36065	3.93107	3.90514	4.49709	4.23462	4.64895	3.99798
96h	4.26973	4.29947	3.58331	3.86106	3.98643	3.07706	3.1589	2.792	2.61883	2.93654	4.87671	4.07457	4.85063	4.84403	4.51584	4.57864	5.58917	5.12368	5.41726	5.30476

## Sheet: BCPAP-3
T/Z	NM					29M					NI					29I
6H	0.786242	0.696178	0.692454	0.679542	0.645584	0.746353	0.637874	0.743669	0.774816	0.697288	0.682943	0.708515	0.685423	0.727682	0.595437	0.66587	0.719875	0.782141	0.726467	0.805647
24H	0.967971	0.991936	0.874594	0.829339	0.886161	0.853866	0.93283	0.764138	0.84247	0.806696	1.02209	1.18781	0.999236	1.00622	1.03464	1.08634	1.10904	1.02413	1.25173	1.12877
48H	1.27349	1.19302	1.0862	1.11629	1.281	1.00154	1.09739	1.13808	0.941831	1.07117	1.28455	1.30687	1.401	1.50611	1.50146	1.82043	2.08211	1.87599	2.14997	1.8715
72H	2.39155	2.22563	2.25477	2.67262	2.35542	1.86533	1.62848	1.73652	1.53787	1.6318	2.13905	2.46945	2.61718	2.49421	2.5301	3.13574	3.13749	2.78075	3.39988	3.29614
96H	3.05897	2.85345	2.54956	2.90983	2.6282	2.32268	2.42469	2.4587	2.58138	2.81254	3.20091	2.77112	2.80057	3.15725	2.77015	4.75716	4.49438	4.40899	3.94622	4.09325
average	0.7					0.72					0.68					0.74
6H	1.1232	0.99454	0.98922	0.970774	0.922263	1.0366	0.885936	1.03287	1.07613	0.968456	1.00433	1.04193	1.00798	1.07012	0.875643	0.899824	0.972804	1.05695	0.981712	1.08871
24H	1.38282	1.41705	1.24942	1.18477	1.26594	1.18593	1.2956	1.0613	1.1701	1.12041	1.50308	1.74678	1.46946	1.47973	1.52154	1.46802	1.4987	1.38395	1.69153	1.52536
48h	1.81928	1.70431	1.55171	1.5947	1.83	1.39103	1.52415	1.58066	1.3081	1.48773	1.88905	1.92187	2.0603	2.21487	2.20803	2.46004	2.81367	2.53512	2.90536	2.52906
72h	3.41651	3.17948	3.2211	3.81803	3.36489	2.59074	2.26178	2.41183	2.13593	2.26639	3.14566	3.63155	3.8488	3.66796	3.72074	4.23749	4.23986	3.75777	4.59443	4.45424
96h	4.36996	4.07635	3.64223	4.1569	3.75457	3.22595	3.36763	3.41487	3.58526	3.9063	4.70722	4.07518	4.11849	4.64302	4.07375	6.4286	6.07349	5.95809	5.33273	5.53142
