# Supplementary material for: MiR-29b-3p Inhibits Migration and Invasion of Papillary Thyroid Carcinoma by Downregulating COL1A1 and COL5A1
Source: Front Oncol. 2022 Apr 22;12:837581. doi: 10.3389/fonc.2022.837581 (PMC9075584; doi:10.3389/fonc.2022.837581)
Supplement: Supplementary file 3 [file Table3.xlsx]

## Sheet: Sheet1
	Replicate 1				Replicate 2
	1_neg|p-value	1_pos|p-value	1_neg|rank	1_neg|lfc	2_neg|p-value	2_pos|p-value	2_neg|rank	2_neg|lfc	Ave Effect Size
PTPMT1	0.9902	0.025749	19081	0.77576	0.99453	0.0024172	19240	1.2554	1.01558
DCPS	0.99998	7.235e-05	19361	0.97092	1	1.2783e-06	19364	0.92197	0.946445
POLR2D	0.99954	0.0016983	19338	0.88001	0.94962	0.009708	18272	1.0001	0.940055
N6AMT1	0.68164	0.00044714	12992	0.9255	0.99413	0.0074265	19232	0.92372	0.92461
MFN2	0.99581	0.014584	19224	0.74638	0.99942	0.00096254	19342	1.03	0.88819
MOCS3	0.99819	0.0064218	19294	0.72341	0.985	0.024748	19026	1.0002	0.861805
GART	0.99435	0.019559	19178	0.69976	0.74408	0.0024009	14249	1.0088	0.85428
CTU2	0.97605	0.23206	18781	0.71306	0.12655	0.00059593	2525	0.94019	0.826625
SFSWAP	0.57421	0.014045	10923	0.85987	0.52726	0.0014749	10138	0.72908	0.794475
DLST	0.66898	0.01353	12756	0.87693	0.47878	0.046823	9245	0.68764	0.782285
DGCR14	0.82446	0.00087766	15745	0.67071	0.35784	0.011114	6971	0.85906	0.764885
CHTF18	0.98866	0.0031576	19044	0.81844	0.93357	0.0089758	17947	0.69918	0.75881
RPIA	0.16717	0.0027756	3339	0.71985	0.91625	0.009303	17575	0.77033	0.74509
GTF3C5	0.97148	0.00047373	18672	0.87039	0.79493	0.025079	15264	0.61522	0.742805
PTK2	0.99983	6.7748e-05	19350	0.95924	0.99715	0.010098	19295	0.50019	0.729715
RAD1	0.80891	0.14449	15439	0.519	0.99448	0.00087204	19239	0.94021	0.729605
PSMD4	0.9304	0.09554	17802	0.79885	0.73736	0.0066723	14115	0.6534	0.726125
SUZ12	1	8.9479e-06	19364	0.80286	0.98773	0.010829	19082	0.63475	0.718805
DHX15	0.99991	0.0003638	19355	0.84226	0.99216	0.026609	19176	0.58485	0.713555
RAF1	0.99992	0.00028608	19356	0.74584	0.78824	0.0713	15133	0.60957	0.677705
CLNS1A	0.65422	0.094872	12461	0.58857	0.98715	0.003855	19071	0.73702	0.662795
NUP37	0.98033	0.011485	18863	0.72608	0.93229	0.018561	17915	0.59893	0.662505
ATP5A1	0.92115	0.057016	17634	0.73213	0.97714	0.12845	18834	0.58054	0.656335
MAPK1	0.9999	0.0004093	19353	0.71736	0.96628	0.010552	18594	0.59474	0.65605
ELP3	0.94778	0.087644	18156	0.71688	0.99326	0.02319	19206	0.57115	0.644015
FOXD4L1	0.42134	0.0050407	8040	0.72499	0.99774	0.0081459	19302	0.55929	0.64214
SPC25	0.9566	0.10425	18355	0.53928	0.56139	0.022432	10754	0.72802	0.63365
TOMM20	0.95311	0.12546	18268	0.59939	0.9507	0.046934	18294	0.66536	0.632375
NAA35	0.9437	0.058103	18064	0.59136	0.99992	0.00029988	19359	0.6711	0.63123
NPIPB3	0.57613	0.017604	10952	0.51242	0.98972	0.0062331	19128	0.73083	0.621625
ROMO1	0.99638	0.01275	19234	0.50271	0.85271	0.02171	16379	0.72257	0.61264
FAM98B	0.98921	0.01131	19055	0.60283	0.99977	0.00086641	19353	0.61366	0.608245
MED23	0.8864	0.0066631	16940	0.58132	0.9919	0.013572	19169	0.61699	0.599155
DCAF7	0.99995	0.00018739	19359	0.57575	0.99932	0.0025164	19339	0.6173	0.596525
ZNF830	0.88959	0.021317	16982	0.65008	0.80059	0.15522	15367	0.53854	0.59431
HUS1	0.98971	0.034298	19065	0.53799	0.99231	0.026123	19181	0.6327	0.585345
CARS	0.078937	0.14726	1632	0.54765	0.89242	0.061219	17124	0.59477	0.57121
FOSL1	0.41325	0.0060685	7890	0.61229	0.97533	0.040911	18793	0.52596	0.569125
CACNA1S	0.99463	0.018614	19190	0.54243	0.88835	0.01131	17044	0.57894	0.560685
HBS1L	0.8833	0.083447	16877	0.50386	0.8581	0.016803	16476	0.6032	0.55353
TNFRSF10B	0.99999	2.6844e-05	19363	0.58984	0.72258	0.021777	13809	0.5077	0.54877
RAD51	0.91778	0.07026	17567	0.52437	0.77085	0.11684	14790	0.5678	0.546085
RPS4X	0.22229	0.94357	4431	-0.56698	0.080185	0.098425	1634	-0.56909	-0.568035
RPL8	0.085167	0.27579	1752	-0.78302	0.021855	0.52376	448	-0.76029	-0.771655
RPS6	0.19168	0.45701	3822	-1.1731	0.17947	0.85453	3544	-0.59388	-0.88349
HNRNPH1	0.055203	0.63578	1146	-0.50765	0.21111	0.91383	4816	-0.50157	-0.50461
WDR43	0.19564	0.90113	3893	-0.51998	0.54288	0.82775	10419	-0.55001	-0.534995
TBC1D22B	0.018849	0.99456	404	-0.51531	0.034402	0.95973	680	-0.58558	-0.550445
CTNND1	0.00088482	0.90605	23	-0.62527	0.002477	0.97723	58	-0.51892	-0.572095
SPDYE6	0.086978	0.44762	1796	-0.52495	0.10649	0.056198	2146	-0.63352	-0.579235
UTP18	0.085721	0.76838	1770	-0.60363	0.067245	0.43688	1363	-0.58006	-0.591845
NDUFS2	0.014216	0.81803	306	-0.6173	0.0070308	0.99802	146	-0.65808	-0.63769
CDC7	0.048931	0.98497	1017	-0.57573	0.027996	0.99173	554	-0.76044	-0.668085
PSMA6	0.29439	0.0074833	5751	-0.56805	0.094826	0.64431	1920	-0.7807	-0.674375
COPS6	0.11101	0.97778	2259	-0.80412	0.0041976	0.74816	89	-0.64881	-0.726465
PARP8	0.15865	0.96018	3167	-0.57253	0.0065248	0.96304	135	-0.93573	-0.75413
RPL36	0.088203	0.31843	1820	-0.89445	0.10922	0.94815	2203	-0.64845	-0.77145
HAUS5	0.0078734	0.30578	170	-0.99489	0.10802	0.31688	2177	-0.60417	-0.79953
DCP1A	0.012573	0.84639	275	-1.0907	0.0153	0.9707	318	-0.99396	-1.04233
