# Supplementary material for: MiR-29b-3p Inhibits Migration and Invasion of Papillary Thyroid Carcinoma by Downregulating COL1A1 and COL5A1
Source: Front Oncol. 2022 Apr 22;12:837581. doi: 10.3389/fonc.2022.837581 (PMC9075584; doi:10.3389/fonc.2022.837581)
Supplement: Supplementary file 4 [file Table4.xls]

## Sheet: Annotation 
NM	Normal mimic
29M	miR-29b-3p mimic
NI	Normal inhibitor
29I	miR-29b-3p inhibitor

## Sheet: Wound healing rate
K1	NM	29M	NI	29I	B-CPAP	NM	29M	NI	29I
	0h					0h
Wound healing area	414576	404587	432929	458006		301377	334849	382643	379709
	435421	363243	413100	397154		346822	373608	376890	326489
	460788	398134	393974	408798		325782	365797	358347	364314
	416912	424958	391254	435997		337969	372746	334910	347166
	398591	398055	374515	430007		343942	391068	346277	354431
avreage	425258	397796	401155	425993		331179	367614	359814	354422
	24h					24h
	254564	380229	232953	81278		255306	319539	247882	130273
	249157	361801	206719	76005		242806	328719	255504	143227
	239610	346410	235310	72344		232239	357334	276202	125173
	277344	392462	238918	81583		266950	365395	237452	135026
	248542	346836	231358	82563		239107	340606	253323	126258
avreage	253844	365548	229052	78755		247282	342319	254073	131992
Wound healing rate	38.5965	6.02046	46.1914	82.2539		15.2868	4.57221	35.2185	65.6914
	42.7779	0.396979	49.9591	80.8626		29.9912	12.015	32.2073	56.1311
	47.9999	12.9916	40.2727	82.3032		28.7134	2.31358	22.9233	65.6415
	33.4766	7.64687	38.9353	81.2882		21.0135	1.97212	29.0998	61.1062
	37.6449	12.8673	38.2246	80.7996		30.4804	12.9036	26.8438	64.3773
avreage	40.3082	8.10667	42.9019	81.5126		25.3328	6.88086	29.3877	62.7585
