# Supplementary material for: MiR-29b-3p Inhibits Migration and Invasion of Papillary Thyroid Carcinoma by Downregulating COL1A1 and COL5A1
Source: Front Oncol. 2022 Apr 22;12:837581. doi: 10.3389/fonc.2022.837581 (PMC9075584; doi:10.3389/fonc.2022.837581)
Supplement: Supplementary file 5 [file Table5.xls]

## Sheet: miR-29b-3p mimic-COL1A1
	K1		B-CPAP
	NM	miR-29b-3p mimic	NM	miR-29b-3p mimic
COL1A1	197687	52195	185181	103327
	205114	52955	202331	109633
	182397	49861	179256	101349
GAPDH	352586	357379	363983	342947
	342086	329363	336298	314671
	301983	330127	336298	315571
Protein expression
	0.560677	0.146049	0.508763	0.301291
	0.599598	0.16078	0.601642	0.348405
	0.603998	0.151036	0.533027	0.321161
Relative protein expression	0.588091		0.547811
	0.953386	0.248345	0.92872	0.549992
	1.01957	0.273393	1.09827	0.635996
	1.02705	0.256824	0.973014	0.586262

## Sheet: miR-29b-3p mimic-COL5A1
	K1		B-CPAP
	NM	miR-29b-3p mimic	NM	miR-29b-3p mimic
COL1A1	150896	75724	158456	43077
	147690	76764	155609	42472
	137773	72516	145766	40277
VICULIN	286383	296217	257575	247507
	317697	308586	314148	300804
	292661	284094	273445	274881
Protein expression
	0.526903	0.255637	0.615184	0.174044
	0.464877	0.24876	0.495337	0.141195
	0.47076	0.255254	0.533072	0.146525
Relative protein expression	0.487513		0.547864
	1.0808	0.524369	1.12288	0.317676
	0.953568	0.510264	0.904123	0.257719
	0.965635	0.523583	0.973001	0.267448
