# Supplementary material for: MiR-29b-3p Inhibits Migration and Invasion of Papillary Thyroid Carcinoma by Downregulating COL1A1 and COL5A1
Source: Front Oncol. 2022 Apr 22;12:837581. doi: 10.3389/fonc.2022.837581 (PMC9075584; doi:10.3389/fonc.2022.837581)
Supplement: Supplementary file 6 [file Table6.xls]

## Sheet: Reaction conditions
Reagents	Dose
10X PCR buffer	1μL
2.5mMdNTPmix	1μL
Taq enzyme (1U/μl)	0.3μL
Primer-F （20μM）	0.5
Primer-R（20μM）	0.5
Template	0.5
H2O	6.2
Total	10 μl
Step	Reaction temperature	Reaction time	Cycle number
1	95℃	3min	1
	95℃	30s
2	56℃	30s	30
	72℃	1min
3	72℃	5min	1
4	4℃	Forever	1

## Sheet: COL1A1
Original fluorescence value	Luc	h-COL1A1-WT + NC	h-COL1A1-WT + hsa-miR-29b-3p	h-COL1A1-MUT + NC	h-COL1A1-MUT + hsa-miR-29b-3p
	1	263683	413592	290389	347194
	2	261054	444897	265312	369469
	3	314621	372458	230878	362774
	Rluc	h-COL1A1-WT + NC	h-COL1A1-WT + hsa-miR-29b-3p	h-COL1A1-MUT + NC	h-COL1A1-MUT + hsa-miR-29b-3p
	1	106874	101841	177496	199462
	2	106555	107215	143895	209902
	3	125425	86082	130203	182297
Corrected fluorescence value	Rluc/Luc	h-COL1A1-WT + NC	h-COL1A1-WT + hsa-miR-29b-3p	h-COL1A1-MUT + NC	h-COL1A1-MUT + hsa-miR-29b-3p
	1	0.405312	0.246235	0.611235	0.574497
	2	0.408172	0.240988	0.542361	0.568118
	3	0.398654	0.231119	0.563947	0.502508
	Ave	0.404046		0.572515
Relative fluorescence value		h-COL1A1-WT + NC	h-COL1A1-WT + hsa-miR-29b-3p	h-COL1A1-MUT + NC	h-COL1A1-MUT + hsa-miR-29b-3p
	1	1.00313	0.609424	1.06763	1.00346
	2	1.01021	0.596437	0.947332	0.992321
	3	0.986655	0.57201	0.985035	0.877722
	Ave	1	0.592624	1	0.957835
	SD	0.0120869	0.018996	0.0615306	0.0696036
		h-COL1A1-WT + NC	h-COL1A1-WT + hsa-miR-29b-3p	h-COL1A1-MUT + NC	h-COL1A1-MUT + hsa-miR-29b-3p
	Ave	1	0.592624	1	0.957835
	SD	0.0120869	0.018996	0.0615306	0.0696036

## Sheet: COL5A1
Original fluorescence value	Luc	h-COL5A1-WT + NC	h-COL5A1-WT + hsa-miR-29b-3p	h-COL5A1-MUT + NC	h-COL5A1-MUT + hsa-miR-29b-3p
	1	816488	1234937	764687	1417711
	2	802128	1276751	843249	1489878
	3	971349	1285256	1002509	1405095
	Rluc	h-COL5A1-WT + NC	h-COL5A1-WT + hsa-miR-29b-3p	h-COL5A1-MUT + NC	h-COL5A1-MUT + hsa-miR-29b-3p
	1	402966	320188	359415	650391
	2	385144	351494	400667	696171
	3	472466	349229	496205	669099
Corrected fluorescence value	Rluc/Luc	h-COL5A1-WT + NC	h-COL5A1-WT + hsa-miR-29b-3p	h-COL5A1-MUT + NC	h-COL5A1-MUT + hsa-miR-29b-3p
	1	0.493536	0.259275	0.470016	0.458761
	2	0.480153	0.275303	0.475147	0.467267
	3	0.486402	0.271719	0.494963	0.476195
	Ave	0.486697		0.480042
Relative fluorescence value		h-COL5A1-WT + NC	h-COL5A1-WT + hsa-miR-29b-3p	h-COL5A1-MUT + NC	h-COL5A1-MUT + hsa-miR-29b-3p
	1	1.01405	0.532723	0.979114	0.955669
	2	0.986554	0.565657	0.989803	0.973388
	3	0.999394	0.558293	1.03108	0.991986
	Ave	1	0.552224	1	0.973681
	SD	0.0137587	0.0172852	0.0274442	0.0181601
		h-COL5A1-WT + NC	h-COL5A1-WT + hsa-miR-29b-3p	h-COL5A1-MUT + NC	h-COL5A1-MUT + hsa-miR-29b-3p
	Ave	1	0.552224	1	0.973681
	SD	0.0137587	0.0172852	0.0274442	0.0181601
