# Supplementary material for: MiR-29b-3p Inhibits Migration and Invasion of Papillary Thyroid Carcinoma by Downregulating COL1A1 and COL5A1
Source: Front Oncol. 2022 Apr 22;12:837581. doi: 10.3389/fonc.2022.837581 (PMC9075584; doi:10.3389/fonc.2022.837581)
Supplement: Supplementary file 7 [file Table7.xls]

## Sheet: si-COL1A1
	K1				B-CPAP
	NC	si-COL1A1-1	si-COL1A1-2	si-COL1A1-3	NC	si-COL1A1-1	si-COL1A1-2	si-COL1A1-3
COL1A1	80111	19602	15368	46242	104230	48463	22585	38773
	46242	77791	19082	15829	41494	102001	47282	21318
	15875	45153	79786	19602	23771	40535	99569	45400
GAPDH	137711	111945	126155	122658	116916	98918	110222	120804
	126309	142009	114956	119298	118808	113409	94820	115369
	121936	130418	132888	108948	113696	113809	119787	100145
Protein expression
	0.581733	0.366102	0.130191	0.175104	0.891495	0.349253	0.209075	0.489931
	0.547789	0.346218	0.121818	0.165994	0.899408	0.356167	0.204905	0.49865
	0.6004	0.376999	0.132685	0.179921	0.831217	0.320958	0.184781	0.453343
Relative protein expression	0.576641				0.87404
	1.00883	0.634888	0.225775	0.303662	1.01997	0.399584	0.239205	0.560536
	0.949966	0.600404	0.211255	0.287864	1.02902	0.407495	0.234434	0.570512
	1.0412	0.653786	0.230099	0.312015	0.951006	0.367212	0.21141	0.518675

## Sheet: si-COL5A1
	K1				B-CPAP
	NC	si-COL5A1-1	si-COL5A1-2	si-COL5A1-3	NC	si-COL5A1-1	si-COL5A1-2	si-COL5A1-3
COL5A1	54650	25806	20737	12544	44760	20316	20690	12757
	13955	54935	26021	19078	12757	44557	20139	20837
	20646	14133	52424	24306	20825	12649	44760	20316
VICULIN	91262	93839	82790	85937	141852	99226	114316	118854
	81364	88102	90384	91774	117869	136200	96737	116483
	88617	81130	95312	96502	115560	115428	143984	98727
Protein expression
	0.598825	0.171513	0.23298	0.275003	0.31554	0.10823	0.180209	0.204745
	0.623539	0.174202	0.250477	0.287894	0.327144	0.109583	0.18099	0.208183
	0.550025	0.145967	0.20788	0.25187	0.310868	0.107333	0.178884	0.20578
Relative protein expression	0.590796				0.317851
	1.01359	0.290308	0.394349	0.465478	0.992731	0.340507	0.566963	0.644154
	1.05542	0.294859	0.423965	0.487298	1.02924	0.344764	0.569417	0.654971
	0.930989	0.247069	0.351864	0.426324	0.978031	0.337685	0.562794	0.64741

## Sheet: OE-COL1A1
	K1		B-CPAP
	Vector	OE-COL1A1	Vector	OE-COL1A1
COL1A1	138147	305695	125698	283011
	128809	276353	119723	257135
	134435	285597	120670	269951
GAPDH	362407	366301	372044	351700
	346867	351511	349687	340960
	350807	361032	362609	337744
Protein expression
	0.381193	0.834546	0.337858	0.804694
	0.37135	0.786186	0.342372	0.75415
	0.383216	0.791057	0.332783	0.799277
Relative protein expression	0.378586		0.337671
	1.00688	2.20437	1.00055	2.38307
	0.980885	2.07664	1.01392	2.23339
	1.01223	2.0895	0.985524	2.36703

## Sheet: OE-COL5A1
	K1		B-CPAP
	Vector	OE-COL5A1	Vector	OE-COL5A1
COL5A1	134686	269463	149579	228859
	137175	260193	154149	234339
	117022	225523	134142	204832
VICULIN	303779	297979	276230	282940
	271699	290541	278183	283768
	297562	318799	306747	314054
Protein expression
	0.443368	0.904302	0.541502	0.808861
	0.504879	0.895547	0.554128	0.825812
	0.393269	0.707414	0.437305	0.652219
Relative protein expression	0.447172		0.510978
	0.991494	2.02227	1.05974	1.58296
	1.12905	2.00269	1.08445	1.61614
	0.879459	1.58197	0.855819	1.27641
