# Supplementary material for: MiR-29b-3p Inhibits Migration and Invasion of Papillary Thyroid Carcinoma by Downregulating COL1A1 and COL5A1
Source: Front Oncol. 2022 Apr 22;12:837581. doi: 10.3389/fonc.2022.837581 (PMC9075584; doi:10.3389/fonc.2022.837581)
Supplement: Supplementary file 8 [file Table8.xls]

## Sheet: Sheet1
migration
	Mimic NC	miR-29b-3p mimic	miR-29b-3p mimic+ Vector	miR-29b-3p mimic+ OE COL1A1	miR-29b-3p mimic+ OE COL5A1			average Mimic NC
K1	523	318	212	551	446			524.333	0.997457	0.606484	0.404323	1.05086	0.850604
	495	297	200	522	449				0.944056	0.566434	0.381437	0.99555	0.856325
	555	342	222	545	478				1.05849	0.652257	0.423395	1.03942	0.911634
B-CPAP	588	137	156	380	368			573.333	1.02558	0.238953	0.272093	0.662791	0.64186
	562	126	145	394	388				0.980233	0.219767	0.252907	0.687209	0.676744
	570	140	161	374	379				0.994186	0.244186	0.280814	0.652326	0.661047
Invasion
K1	518	218	236	399	426			526.333	0.984167	0.414186	0.448385	0.758075	0.809373
	540	202	222	389	410				1.02597	0.383787	0.421786	0.739075	0.778974
	521	224	216	408	437				0.989867	0.425586	0.410386	0.775174	0.830272
B-CPAP	480	277	146	399	336			483.667	0.992419	0.572708	0.301861	0.824948	0.694693
	502	250	154	393	347				1.0379	0.516885	0.318401	0.812543	0.717436
	469	288	161	413	362				0.969676	0.595451	0.332874	0.853894	0.748449
migration	Mimic NC			miR-29b-3p mimic			miR-29b-3p mimic+ Vector			miR-29b-3p mimic+ OE COL1A1			miR-29b-3p mimic+ OE COL5A1
k1	0.997457	0.944056	1.05849	0.606484	0.566434	0.652257	0.404323	0.381437	0.423395	1.05086	0.99555	1.03942	0.850604	0.856325	0.911634
B-CPAP	1.02558	0.980233	0.994186	0.238953	0.219767	0.244186	0.272093	0.252907	0.280814	0.662791	0.687209	0.652326	0.64186	0.676744	0.661047
Invasion
k1	0.984167	1.02597	0.989867	0.414186	0.383787	0.425586	0.448385	0.421786	0.410386	0.758075	0.739075	0.775174	0.809373	0.778974	0.830272
B-CPAP	0.992419	1.0379	0.969676	0.572708	0.516885	0.595451	0.301861	0.318401	0.332874	0.824948	0.812543	0.853894	0.694693	0.717436	0.748449
