# Supplementary material for: MiR-29b-3p Inhibits Migration and Invasion of Papillary Thyroid Carcinoma by Downregulating COL1A1 and COL5A1
Source: Front Oncol. 2022 Apr 22;12:837581. doi: 10.3389/fonc.2022.837581 (PMC9075584; doi:10.3389/fonc.2022.837581)
Supplement: Supplementary file 9 [file Table9.xls]

## Sheet: Annotation 
NM	Control mimic
29M	miR-29b-3p mimic
29M+COL1	miR-29b-3p mimic+OE COL1A1
29M+COL5	miR-29b-3p mimic+OE COL5A1
29M+Vector	miR-29b-3p mimic+Vector

## Sheet: Wound healing rate
K1	NM	29M	29M+Vector	29M+COL1	29M+COL5		B-CPAP	NM	29M	29M+Vector	29M+COL1	29M+COL5
	0h							0h
Wound healing area	402419	461543	439317	372020	365157			356597	373902	387238	360501	367543
	417632	476756	424530	387233	380370			342250	359555	370891	346154	353196
	386656	445780	393554	356257	349394			374159	391464	362800	378063	385105
	24h							24h
	222029	344971	376441	172422	237155			137334	312193	349092	235370	225989
	239901	362843	354313	190294	255027			124013	298872	325771	222049	212668
	207884	330826	332296	158277	223010			153848	328707	335606	251884	242503
Wound healing rate	0.448264	0.25257	0.143122	0.536525	0.35054			0.614876	0.165041	0.0985079	0.347103	0.385136
	0.425568	0.238934	0.165399	0.50858	0.329529			0.637654	0.168773	0.121653	0.358525	0.397875
	0.462354	0.257872	0.155653	0.555722	0.361723			0.588817	0.160314	0.0749559	0.333751	0.370294
