# Supplementary material for: MiR-29b-3p Inhibits Migration and Invasion of Papillary Thyroid Carcinoma by Downregulating COL1A1 and COL5A1
Source: Front Oncol. 2022 Apr 22;12:837581. doi: 10.3389/fonc.2022.837581 (PMC9075584; doi:10.3389/fonc.2022.837581)
Supplement: Supplementary file 10 [file Table10.xls]

## Sheet: EMT-29M-OE COL1A1-OE COL5A1
	K1					B-CPAP
	Mimic NC	miR-29b-3p mimic	miR-29b-3p mimic+ Vector	miR-29b-3p mimic+ OE COL1A1	miR-29b-3p mimic+ OE COL5A1	Mimic NC	miR-29b-3p mimic	miR-29b-3p mimic+ Vector	miR-29b-3p mimic+ OE COL1A1	miR-29b-3p mimic+ OE COL5A1
Snail	127573	74079	69731	92697	103171	136180	36503	49347	104896	89953
	121764	70566	67646	89715	101130	138684	37363	50029	106550	91760
	132923	76034	71961	96464	107762	130520	35034	47529	101757	86942
Ecadherin	96709	137326	120605	87854	34331	73013	112471	154930	90382	63071
	87099	128116	116264	79743	31226	73772	111399	160724	93374	64438
	101871	147234	133158	94563	37486	70780	107844	147811	87989	60502
Vimentin	177157	81618	66107	112673	93788	179587	109362	94062	190916	203130
	174567	80225	65232	111613	94604	179587	107280	95240	192806	204574
	172327	79066	64333	110521	91969	199933	122341	106780	219852	244372
Ncadherin	171157	55680	59635	149563	141798	157381	48835	51985	164378	176871
	172904	55631	59940	151205	143690	160343	50252	53110	169724	181307
	173595	56170	60092	151504	143828	154309	47921	50916	164140	173985
GAPDH	182526	200250	211108	223552	212618	231221	216864	218732	217437	219306
	173467	184345	189327	205310	194572	221764	206971	209078	207732	208970
	188132	206595	217457	230168	218721	234980	218194	220088	218260	220491
Protein expression
Snail	0.698931	0.369933	0.33031	0.414655	0.485241	0.58896	0.168322	0.225605	0.48242	0.410171
	0.701943	0.382793	0.357297	0.436973	0.519756	0.625368	0.180523	0.239284	0.51292	0.439106
	0.706541	0.368034	0.330921	0.419103	0.492692	0.555452	0.160564	0.215955	0.466219	0.394311
Ecadherin	0.529837	0.685773	0.571295	0.392991	0.161468	0.315771	0.518625	0.70831	0.41567	0.287594
	0.502107	0.69498	0.614091	0.388403	0.160486	0.33266	0.538235	0.768727	0.449493	0.30836
	0.541487	0.71267	0.612342	0.410843	0.171387	0.301217	0.494257	0.6716	0.403138	0.274397
Vimentin	0.970585	0.407581	0.313143	0.504012	0.44111	0.77669	0.504288	0.430033	0.878029	0.92624
	1.00634	0.435189	0.344547	0.543632	0.486216	0.809811	0.518333	0.455524	0.928148	0.978963
	0.91599	0.38271	0.295842	0.480175	0.420485	0.850851	0.560698	0.48517	1.00729	1.10831
Ncadherin	0.937713	0.278052	0.282486	0.66903	0.666914	0.680652	0.225187	0.237665	0.75598	0.806503
	0.996754	0.301777	0.316595	0.736472	0.738493	0.723034	0.242797	0.25402	0.817033	0.867622
	0.92273	0.271885	0.27634	0.658232	0.657587	0.65669	0.219626	0.231344	0.752039	0.78908
Relative protein expression
Snail	0.702472					0.589926
	0.994959	0.526616	0.470211	0.59028	0.690763	0.998362	0.285327	0.382429	0.817763	0.695292
	0.999248	0.544923	0.508629	0.622051	0.739896	1.06008	0.306009	0.405616	0.869465	0.74434
	1.00579	0.523913	0.47108	0.596611	0.701369	0.941561	0.272176	0.36607	0.790301	0.668407
Ecadherin	0.524477					0.31655
	1.01022	1.30754	1.08927	0.749302	0.307865	0.997542	1.63837	2.2376	1.31313	0.908526
	0.957348	1.32509	1.17086	0.740553	0.305992	1.05089	1.70032	2.42846	1.41998	0.974129
	1.03243	1.35882	1.16753	0.783339	0.326778	0.951564	1.56139	2.12163	1.27354	0.866837
Vimentin	0.964305					0.812451
	1.00651	0.422667	0.324734	0.522669	0.457438	0.955984	0.6207	0.529304	1.08072	1.14006
	1.04359	0.451298	0.3573	0.563755	0.504214	0.996751	0.637988	0.560679	1.1424	1.20495
	0.949896	0.396876	0.306793	0.497949	0.43605	1.04726	0.690132	0.597168	1.23982	1.36415
Ncadherin	0.952399					0.686792
	0.98458	0.29195	0.296604	0.702468	0.700247	0.99106	0.327883	0.346051	1.10074	1.1743
	1.04657	0.316859	0.332419	0.773281	0.775403	1.05277	0.353524	0.369865	1.18964	1.2633
	0.968848	0.285473	0.290151	0.691131	0.690453	0.95617	0.319785	0.336847	1.095	1.14894
