# Supplementary material for: MiR-29b-3p Inhibits Migration and Invasion of Papillary Thyroid Carcinoma by Downregulating COL1A1 and COL5A1
Source: Front Oncol. 2022 Apr 22;12:837581. doi: 10.3389/fonc.2022.837581 (PMC9075584; doi:10.3389/fonc.2022.837581)
Supplement: Supplementary file 11 [file Table11.xls]

## Sheet: Wound healing rate
K1	NC	si-COL1	si-COL5		B-CPAP	NC	si-COL1	si-COL5
	0h					0h
Wound healing area	445444	398589	459289			409148	410030	447550
	469978	423123	483823			431497	432379	469899
	432202	385347	446047			392605	393487	431007
	24h					24h
	210680	297429	306904			271313	310982	339109
	232011	318760	328235			292658	332327	360454
	196533	283282	292757			259966	299635	327762
Wound healing rate	0.527034	0.253795	0.331785			0.336883	0.241563	0.242299
	0.506336	0.246649	0.32158			0.321761	0.231399	0.232912
	0.545275	0.264865	0.343663			0.337843	0.238514	0.239544
