# Supplementary material for: MiR-29b-3p Inhibits Migration and Invasion of Papillary Thyroid Carcinoma by Downregulating COL1A1 and COL5A1
Source: Front Oncol. 2022 Apr 22;12:837581. doi: 10.3389/fonc.2022.837581 (PMC9075584; doi:10.3389/fonc.2022.837581)
Supplement: Supplementary file 12 [file Table12.xls]

## Sheet: data
Migration	NC	si-COL1A1-2	si-COL5A1-1					NC average value
K1	768	474	373					761.911	1.00799	0.62212	0.489558
	809.603	481.55	366.154						1.06259	0.632029	0.480573
	708.132	433.247	342.063						0.929414	0.568631	0.448954
B-CPAP	474	303	302					477.88	0.991881	0.634051	0.631958
	457.44	291.492	324.094						0.957229	0.609969	0.678192
	502.199	320.766	298.557						1.05089	0.671227	0.624753
Invasion
K1	560	321	301					557.586	1.00433	0.575696	0.539828
	595.701	308.039	286.952						1.06836	0.552451	0.514634
	517.056	316.143	323.123						0.927312	0.566986	0.579504
B-CPAP	546	290	207					543.894	1.00387	0.533192	0.380589
	575.375	291.771	213.839						1.05788	0.536449	0.393163
	510.308	262.555	187.666						0.938249	0.482731	0.345041
Migration	NC			si-COL1A1-2			si-COL5A1-1
k1	1.00799	1.06259	0.929414	0.62212	0.632029	0.568631	0.489558	0.480573	0.448954
B-CPAP	0.991881	0.957229	1.05089	0.634051	0.609969	0.671227	0.631958	0.678192	0.624753
Invasion
k1	1.00433	1.06836	0.927312	0.575696	0.552451	0.566986	0.539828	0.514634	0.579504
B-CPAP	1.00387	1.05788	0.938249	0.533192	0.536449	0.482731	0.380589	0.393163	0.345041
