# Supplementary material for: MiR-29b-3p Inhibits Migration and Invasion of Papillary Thyroid Carcinoma by Downregulating COL1A1 and COL5A1
Source: Front Oncol. 2022 Apr 22;12:837581. doi: 10.3389/fonc.2022.837581 (PMC9075584; doi:10.3389/fonc.2022.837581)
Supplement: Supplementary file 13 [file Table13.xls]

## Sheet: EMT-siCOL1A1-siCOL5A1
	K1			B-CPAP
	NC	siRNA-COL1A1-2	siRNA-COL5A1-1	NC	siRNA-COL1A1-2	siRNA-COL5A1-1
Snail	99888	62922	69684	107300	26275	38421
	96318	60871	67400	108282	26393	38759
	93496	59568	66560	112719	27856	40957
Ecadherin	92674	179027	195032	51515	136982	108904
	84953	167941	182435	48363	131880	105105
	84348	163474	177454	47779	130481	104684
Vimentin	128397	85618	88543	175276	95287	80933
	127172	84282	86837	171395	92626	77401
	118994	79248	82134	179922	98415	83376
Ncadherin	124523	69420	74368	143368	64808	78812
	126691	69840	76655	141346	64917	77460
	128359	71361	77351	136190	62587	74411
GAPDH	156560	161068	187557	173154	193829	187239
	153905	158962	184264	176426	197753	191430
	159627	164502	195450	168778	187754	182003
Protein expression
Snail	0.638017	0.390655	0.371535	0.61968	0.135558	0.205198
	0.625828	0.382928	0.36578	0.613753	0.133464	0.202471
	0.585715	0.362111	0.340547	0.667854	0.148364	0.225035
Ecadherin	0.591939	1.1115	1.03985	0.29751	0.706716	0.581631
	0.551983	1.05649	0.990074	0.274126	0.666893	0.549052
	0.528407	0.993751	0.907925	0.283088	0.694957	0.575177
Vimentin	0.820114	0.531564	0.472086	1.01225	0.491603	0.432244
	0.826302	0.530202	0.471264	0.971484	0.468392	0.404331
	0.74545	0.481745	0.42023	1.06603	0.52417	0.458102
Ncadherin	0.795369	0.430998	0.396509	0.82798	0.334357	0.420917
	0.823177	0.43935	0.416006	0.801163	0.328273	0.404639
	0.804118	0.4338	0.395759	0.806918	0.333346	0.408845
Relative protein expression
Snail	0.61652			0.633762
	1.03487	0.633645	0.602632	0.97778	0.213894	0.323777
	1.0151	0.621112	0.593297	0.968428	0.210591	0.319475
	0.950035	0.587347	0.55237	1.05379	0.234101	0.355078
Ecadherin	0.557443			0.284908
	1.06188	1.99392	1.8654	1.04423	2.48051	2.04147
	0.990206	1.89523	1.7761	0.962157	2.34073	1.92712
	0.947912	1.78269	1.62873	0.993612	2.43923	2.01882
Vimentin	0.797289			1.01659
	1.02863	0.666715	0.592114	0.995737	0.483581	0.425191
	1.03639	0.665007	0.591083	0.955631	0.460749	0.397733
	0.934982	0.604229	0.527074	1.04863	0.515616	0.450627
Ncadherin	0.807555			0.81202
	0.984911	0.533708	0.490999	1.01965	0.411759	0.518357
	1.01934	0.54405	0.515143	0.986629	0.404267	0.498311
	0.995745	0.537177	0.49007	0.993717	0.410514	0.503491
