# Supplementary material for: MiR-29b-3p Inhibits Migration and Invasion of Papillary Thyroid Carcinoma by Downregulating COL1A1 and COL5A1
Source: Front Oncol. 2022 Apr 22;12:837581. doi: 10.3389/fonc.2022.837581 (PMC9075584; doi:10.3389/fonc.2022.837581)
Supplement: Supplementary file 14 [file Table14.xls]

## Sheet: Tumor size
Days	Control agomiR						miR-29b-3p agomiR
21	75.2672	84.797	75.7425	84.0551	80.1381		86.7754	93.0112	79.4578	87.9073	87.8483
24	166.176	147.796	144.233	143.271	148.525		111.89	128.71	124	113.748	121.652
27	300.029	293.057	249.063	268.65	289.201		221.935	188.521	191.348	197.945	200.25
30	419.17	478.693	450.578	390.485	461.074		333.838	321.736	366.981	365.798	311.648
33	632.738	696.298	789.958	611.309	619.697		452.203	414.931	393.181	389.104	350.581

## Sheet: Tumor weight
Control agomiR	miR-29b-3p agomiR
2.35981	1.86363
2.43365	1.40971
2.22353	1.20329
1.97328	1.53291
3.00973	1.49046
